# Supplementary material for: The effects of temperature on Bosmina longirostris susceptibility to microcystin-LR acute toxicity
Source: PLoS One. 2019 Jul 9;14(7):e0219342. doi: 10.1371/journal.pone.0219342 (PMC6615607; doi:10.1371/journal.pone.0219342)
Supplement: S1 Dataset — B. longirostris organism mortality after exposure to increasing amounts of 100% ethanol in 100 mL filtered Chowan River water after 24 hrs. (XLSX) [file pone.0219342.s001.xlsx]

## Sheet: Ethanol Experiment
Ethanol Treatment (µL)	Number of Bosmina (N)	Number Dead
0	11	1
45	10	3
50	10	4
55	10	5
60	10	8
65	10	10
100	11	9
1000	11	11
