# Supplementary material for: The effects of temperature on Bosmina longirostris susceptibility to microcystin-LR acute toxicity
Source: PLoS One. 2019 Jul 9;14(7):e0219342. doi: 10.1371/journal.pone.0219342 (PMC6615607; doi:10.1371/journal.pone.0219342)
Supplement: S2 Dataset — B. longirostris organism percent mortality to microcystin-LR concentrations 0.005 μg L-1 to 100 μg L-1 at 25°C after 48 hrs exposure. (XLSX) [file pone.0219342.s002.xlsx]

## Sheet: Sheet1
Microcystin (µg/L)	Percent Mortality (%)
0.005	0
0.005	3.80952
0.005	0
0.005	0
0.005	0
0.005	9.09091
0.05	0
0.05	3.80952
0.05	0
0.05	0
0.05	0
0.05	0
0.5	0
0.5	3.80952
0.5	10.1732
0.5	2.42424
0.5	9.09091
0.5	0
5	13.8095
5	18.254
5	33.8095
5	9.09091
5	9.09091
5	19.0909
50	73.8095
50	53.8095
50	61.3095
50	69.0909
50	69.0909
50	69.0909
100	73.8095
100	73.8095
100	73.8095
100	69.0909
100	69.0909
100	69.0909
