# Supplementary material for: The effects of temperature on Bosmina longirostris susceptibility to microcystin-LR acute toxicity
Source: PLoS One. 2019 Jul 9;14(7):e0219342. doi: 10.1371/journal.pone.0219342 (PMC6615607; doi:10.1371/journal.pone.0219342)
Supplement: S3 Dataset — Empirical probits as a function of log-microcystin-LR dose to Bosmina longirostris mortality. (XLSX) [file pone.0219342.s003.xlsx]

## Sheet: Sheet1
Microcystin (µg/L)	Log Dose	Empirical Probits
0.005	-2.30103	2.9083
0.005	-2.30103	3.9993
0.05	-1.30103	2.9083
0.05	-1.30103	2.9083
0.05	-1.30103	2.9083
0.5	-0.30103	2.9083
0.5	-0.30103	3.93782
0.5	-0.30103	3.88335
0.5	-0.30103	3.9993
0.5	-0.30103	2.9083
5	0.69897	3.9993
5	0.69897	4.06965
5	0.69897	4.84647
5	0.69897	3.9993
5	0.69897	3.9993
5	0.69897	4.47197
50	1.69897	5.58134
50	1.69897	5.59493
50	1.69897	6.69831
