# Supplementary material for: The effects of temperature on Bosmina longirostris susceptibility to microcystin-LR acute toxicity
Source: PLoS One. 2019 Jul 9;14(7):e0219342. doi: 10.1371/journal.pone.0219342 (PMC6615607; doi:10.1371/journal.pone.0219342)
Supplement: S4 Dataset — B. longirostris organism mortality after exposure to 25°C to 35°C and microcystin-LR at 26.3 μg L-1 for 48 hrs. (XLSX) [file pone.0219342.s004.xlsx]

## Sheet: Sheet1
Temperature (°C)	Microcystin (µg/L)	Percent Mortality (%)
25	0	6.25
25	0	26.6667
25	0	31.8182
25	0	18.75
25	0	23.0769
25	0	5.26316
25	0	0
25	0	18.75
25	0	15.3846
25	26.3	70
25	26.3	80
25	26.3	60
25	26.3	57.1429
25	26.3	66.6667
25	26.3	80
25	26.3	66.6667
25	26.3	42.8571
25	26.3	58.3333
27	0	31.25
27	0	11.7647
27	0	33.3333
27	0	20
27	0	8.33333
27	0	30.7692
27	0	36.3636
27	0	60
27	0	20
27	26.3	100
27	26.3	90
27	26.3	100
27	26.3	70
27	26.3	100
27	26.3	90
27	26.3	100
27	26.3	100
27	26.3	100
30	0	50
30	0	33.3333
30	0	50
30	0	60
30	0	60
30	0	60
30	0	30
30	0	55.5556
30	0	46.6667
30	26.3	100
30	26.3	90
30	26.3	90
30	26.3	100
30	26.3	90
30	26.3	80
30	26.3	66.6667
30	26.3	71.4286
30	26.3	63.6364
32	0	75
32	0	100
32	0	70
32	0	100
32	0	100
32	0	100
32	26.3	100
32	26.3	100
32	26.3	100
32	26.3	100
32	26.3	100
32	26.3	100
35	0	90
35	0	100
35	0	70
35	26.3	100
35	26.3	100
35	26.3	100
