# Supplementary material for: The effects of temperature on Bosmina longirostris susceptibility to microcystin-LR acute toxicity
Source: PLoS One. 2019 Jul 9;14(7):e0219342. doi: 10.1371/journal.pone.0219342 (PMC6615607; doi:10.1371/journal.pone.0219342)
Supplement: S5 Dataset — B. longirostris organism mortality after exposure to 15°C to 25°C and microcystin-LR at 26.3 μg L-1 for 48 hrs. (XLSX) [file pone.0219342.s005.xlsx]

## Sheet: Sheet1
Temperature (°C)	Microcystin (µg/L)	Percent Mortality (%)
15	0	0
15	0	0
15	0	0
15	0	20
15	0	0
15	0	0
15	0	7.69231
15	0	0
15	0	0
15	26.3	0
15	26.3	15.3846
15	26.3	20
15	26.3	10
15	26.3	10
15	26.3	0
15	26.3	30
15	26.3	30
17	0	18.1818
17	0	0
17	0	0
17	0	0
17	0	0
17	0	10
17	0	0
17	0	9.09091
17	0	0
17	26.3	20
17	26.3	12.5
17	26.3	20
17	26.3	40
17	26.3	30
17	26.3	26.6667
17	26.3	22.2222
17	26.3	14.2857
20	0	20
20	0	0
20	0	0
20	0	10
20	0	0
20	0	20
20	0	10
20	0	0
20	0	9.09091
20	26.3	80
20	26.3	100
20	26.3	90
20	26.3	80
20	26.3	90
20	26.3	90
20	26.3	60
20	26.3	70
22	0	21.4286
22	0	10
22	0	18.1818
22	0	0
22	0	8.33333
22	0	29.4118
22	0	0
22	0	27.2727
22	0	6.25
22	26.3	80
22	26.3	80
22	26.3	50
22	26.3	80
22	26.3	100
22	26.3	60
22	26.3	70
22	26.3	100
22	26.3	90
25	0	30
25	0	10
25	0	0
25	0	0
25	0	10
25	0	0
25	0	23.0769
25	0	30
25	0	30
25	26.3	100
25	26.3	100
25	26.3	100
25	26.3	100
25	26.3	90
25	26.3	100
25	26.3	100
25	26.3	100
25	26.3	88.8889
